# Supplementary material for: Bioengineering of Soybean Oil and Its Impact on Agronomic Traits
Source: Int J Mol Sci. 2023 Jan 23;24(3):2256. doi: 10.3390/ijms24032256 (PMC9916542; doi:10.3390/ijms24032256)
Supplement: Supplementary file 1 [file ijms-24-02256-s001.zip]

Archive with 1 entries (1 files):
- ijms-2150530-supplementary.pdf
